# Supplementary material for: The Role of Stress in Venipuncture Pain in Adolescents: Secondary Analysis of a Prospective Observational Study
Source: Children (Basel). 2025 Jun 14;12(6):776. doi: 10.3390/children12060776 (PMC12191137; doi:10.3390/children12060776)
Supplement: Supplementary file 1 [file children-12-00776-s001.zip]

Archive with 1 entries (1 files):
- children-3687467-supplementary.pdf
